# Supplementary material for: An Exploration of Gene-Gene Interactions and Their Effects on Hypertension
Source: Int J Genomics. 2017 May 31;2017:7208318. doi: 10.1155/2017/7208318 (PMC5470022; doi:10.1155/2017/7208318)
Supplement: Supplementary file 4 [file 7208318.f4.xlsx]

## Sheet: Sheet1
S3 Dataset. Single-locus GWAS under different genetic models for SNPs identified in the GxG interaction analyses
Linear and logistic regressions were used to calculate the association between single SNP and three outcomes, including systolic blood pressure, diastolic blood pressure, and hypertension, in the offspring cohort. Three genetic models, additive, dominant, and recessive, were adopted for each outcome.
All pvalues are the significance level for the single SNP .
p_sbp_add is the significance level calculated by the linear regression on systolic blood pressue assuming additive model for minor allele
p_dbp_add is the significance level calculated by the linear regression on diastolic blood pressue assuming additive model for minor allele
p_htn_add is the significance level calculated by the logistic regression on hypertension assuming additive model for minor allele
p_sbp_dom is the significance level calculated by the linear regression on systolic blood pressue assuming dominant model for minor allele
p_dbp_dom is the significance level calculated by the linear regression on diastolic blood pressue assuming dominant model for minor allele
p_htn_dom is the significance level calculated by the logistic regression on hypertension assuming dominant model for minor allele
p_sbp_rec is the significance level calculated by the linear regression on systolic blood pressue assuming recessive model for minor allele
p_dbp_recessive is the significance level calculated by the linear regression on diastolic blood pressue assuming recessive model for minor allele
p_htn_recessive is the significance level calculated by the logistic regression on hypertension assuming recessive model for minor allele
Covariates adjusted in the regression analysis are age, sex, BMI, first 10 principle components in both cohorts
chr	snp	p_sbp_add	p_dbp_add	p_htn_add	p_sbp_dom	p_dbp_dom	p_htn_dom	p_sbp_rec	p_dbp_rec	p_htn_rec
4	rs4235144	0.1565	0.09199	0.5433	0.1565	0.09199	0.5433	NA	NA	NA
6	rs9481890	0.06848	0.2679	0.8324	0.07982	0.1432	0.7009	0.2213	0.7417	0.9635
6	rs9489622	0.06132	0.2339	0.8088	0.05982	0.1095	0.6419	0.2415	0.7434	0.9375
12	rs2058798	0.07187	0.2826	0.1854	0.07187	0.2826	0.1854	NA	NA	NA
15	rs1909884	0.174	0.08783	0.6408	0.4193	0.2647	0.8042	0.1177	0.06957	0.1902
15	rs3913226	0.8925	0.9805	0.7641	0.8311	0.8936	0.8588	0.8559	0.7517	0.6319
16	rs17284390	0.1112	0.4362	0.4949	0.2227	0.6644	0.4471	0.079	0.1798	0.9664
18	rs17688362	0.2818	0.3907	0.4773	0.2355	0.3962	0.5585	0.8288	0.685	0.5385
22	rs12484954	0.6984	0.4362	0.7281	0.6618	0.9538	0.5606	0.1742	0.1103	0.1405
